# Supplementary material for: Endocytic Motif on a Biotin-Tagged HIV-1 Env Modulates the Co-Transfer of Env and Gag during Cell-to-Cell Transmission
Source: Viruses. 2021 Aug 31;13(9):1729. doi: 10.3390/v13091729 (PMC8471404; doi:10.3390/v13091729)
Supplement: Supplementary file 1 [file viruses-13-01729-s001.zip]

Archive with 2 entries (2 files):
- FigS1_081721 copy.eps
- Movie1_1 copy.m4v
